# Supplementary material for: Prenatal and postnatal droughts interact in shaping cognitive development
Source: Commun Med (Lond). 2026 Apr 20;6:233. doi: 10.1038/s43856-026-01578-7 (PMC13096533; doi:10.1038/s43856-026-01578-7)
Supplement: Supplementary file 4 — Supplementary Data [file 43856_2026_1578_MOESM4_ESM.xlsx]

## Sheet: Figure 1
VARIABLES	total_performance	math_score	read_score	total_performance_8	math_4	read_4	total_performance_min7	min3_math	min3_read
1.drought_inutero_IDW	-0.0433***	-0.0209**	-0.0302***	-0.0119***	-0.0104**	-0.0140***	-0.0122***	-0.00691*	-0.00858***
	(0.0149)	(0.00881)	(0.00794)	(0.00409)	(0.00405)	(6.44e-05)	(0.00354)	(0.00379)	(0.00258)
1.drought_0_IDW	-0.0120	-0.0107	-0.00693	-0.00723*	-0.00687*	-0.00466*	-0.00614*	-0.00395	-0.00184
	(0.0133)	(0.00860)	(0.00696)	(0.00399)	(0.00409)	(0.0929)	(0.00330)	(0.00358)	(0.00218)
1.drought_1_IDW	-0.0225*	-0.0189**	-0.00858	-0.0124***	-0.0120***	-0.00467*	-0.00963***	-0.00656**	-0.00253
	(0.0127)	(0.00771)	(0.00680)	(0.00339)	(0.00345)	(0.0839)	(0.00306)	(0.00333)	(0.00216)
1.drought_2_IDW	-0.00570	-0.0115	0.00734	-0.0144***	-0.0146***	-0.00255	-0.00747**	-0.00145	0.00395*
	(0.0133)	(0.00805)	(0.00712)	(0.00388)	(0.00408)	(0.396)	(0.00331)	(0.00333)	(0.00233)
1.drought_3_IDW	0.0130	0.00112	0.0126	-0.00668**	-0.00728**	0.00168	-0.00103	0.00273	0.00546**
	(0.0134)	(0.00728)	(0.00781)	(0.00331)	(0.00333)	(0.610)	(0.00308)	(0.00305)	(0.00248)
1.drought_1_IDW#1.drought_inutero_IDW	0.00330	0.00517	0.00481	-0.000767	-0.00116	-0.00483	-0.00172	0.000817	0.00126
	(0.0294)	(0.0163)	(0.0168)	(0.00863)	(0.00879)	(0.494)	(0.00761)	(0.00664)	(0.00573)
1.drought_2_IDW#1.drought_inutero_IDW	0.0747**	0.0447**	0.0118	0.0280***	0.0309***	0.0122	0.0209**	0.0121*	0.00507
	(0.0308)	(0.0179)	(0.0151)	(0.00972)	(0.00955)	(0.109)	(0.00835)	(0.00672)	(0.00459)
1.drought_3_IDW#1.drought_inutero_IDW	0.0877***	0.0503***	0.0366**	0.0229***	0.0224***	0.0168**	0.0229***	0.0206***	0.0108**
	(0.0286)	(0.0159)	(0.0169)	(0.00674)	(0.00698)	(0.0118)	(0.00681)	(0.00694)	(0.00546)
12.child_age	0.219***	0.113***	0.0932***	0.0636***	0.0621***	0.0575***	0.0587***	0.0372***	0.0298***
	(0.00628)	(0.00336)	(0.00373)	(0.00184)	(0.00183)	(0.00166)	(0.00172)	(0.00151)	(0.00142)
13.child_age	0.578***	0.287***	0.291***	0.149***	0.145***	0.152***	0.146***	0.0959***	0.0916***
	(0.00615)	(0.00347)	(0.00378)	(0.00248)	(0.00240)	(0.00177)	(0.00201)	(0.00166)	(0.00141)
14.child_age	0.772***	0.391***	0.374***	0.216***	0.208***	0.204***	0.197***	0.126***	0.115***
	(0.00841)	(0.00435)	(0.00532)	(0.00299)	(0.00292)	(0.00234)	(0.00263)	(0.00196)	(0.00200)
15.child_age	0.899***	0.462***	0.419***	0.267***	0.256***	0.240***	0.233***	0.144***	0.127***
	(0.00990)	(0.00552)	(0.00591)	(0.00372)	(0.00369)	(0.00282)	(0.00320)	(0.00239)	(0.00220)
16.child_age	0.958***	0.495***	0.436***	0.292***	0.278***	0.255***	0.248***	0.153***	0.131***
	(0.0119)	(0.00665)	(0.00736)	(0.00441)	(0.00435)	(0.00315)	(0.00354)	(0.00275)	(0.00256)
2.child_gender	-0.132***	-0.109***	-0.0384***	-0.0385***	-0.0446***	-0.00504***	-0.0281***	-0.0382***	-0.0120***
	(0.00822)	(0.00512)	(0.00438)	(0.00197)	(0.00203)	(0.00246)	(0.00190)	(0.00178)	(0.00124)
year	-31.34***	-17.22***	-17.15***	-6.794***	-7.758***	-6.799***	-5.949***	-5.100***	-5.349***
	(6.312)	(3.611)	(2.619)	(1.596)	(1.557)	(1.083)	(1.457)	(1.400)	(0.850)
year_sq	0.00777***	0.00427***	0.00426***	0.00168***	0.00192***	0.00169***	0.00147***	0.00126***	0.00133***
	(0.00157)	(0.000898)	(0.000651)	(0.000397)	(0.000387)	(0.000269)	(0.000362)	(0.000348)	(0.000211)
Constant	31,622***	17,390***	17,268***	6,861***	7,831***	6,844***	6,006***	5,156***	5,386***
	(6,346)	(3,630)	(2,633)	(1,605)	(1,565)	(1,089)	(1,465)	(1,408)	(854.8)
Observations	1,962,466	1,967,130	2,009,833	1,962,466	1,967,130	2,009,833	1,962,466	1,967,130	2,009,833
R-squared	0.057	0.062	0.028	0.064	0.062	0.042	0.050	0.040	0.021
Number of district_code	608	608	608	608	608	608	608	608	608
Robust standard errors in parentheses
*** p<0.01, ** p<0.05, * p<0.1

## Sheet: Figure 2_Boys
VARIABLES	total_performance	math_score	read_score	total_performance_8	math_4	read_4	total_performance_min7	min3_math	min3_read
1.drought_inutero_IDW	-0.0463***	-0.0255***	-0.0283***	-0.0135***	-0.0123***	-0.0128***	-0.0131***	-0.00909***	-0.00858***
	(0.0142)	(0.00816)	(0.00768)	(0.00440)	(0.00442)	(0.00367)	(0.00364)	(0.00343)	(0.00254)
1.drought_0_IDW	-0.0209	-0.0150*	-0.0111	-0.00824*	-0.00755*	-0.00629**	-0.00724**	-0.00591*	-0.00298
	(0.0134)	(0.00834)	(0.00680)	(0.00427)	(0.00426)	(0.00287)	(0.00332)	(0.00331)	(0.00222)
1.drought_1_IDW	-0.0322***	-0.0245***	-0.0144**	-0.0145***	-0.0141***	-0.00730**	-0.0123***	-0.00896***	-0.00371*
	(0.0122)	(0.00712)	(0.00691)	(0.00332)	(0.00344)	(0.00287)	(0.00301)	(0.00314)	(0.00224)
1.drought_2_IDW	-0.0170	-0.0194**	0.00182	-0.0164***	-0.0171***	-0.00389	-0.00989***	-0.00460	0.00250
	(0.0139)	(0.00815)	(0.00753)	(0.00417)	(0.00435)	(0.00336)	(0.00348)	(0.00332)	(0.00250)
1.drought_3_IDW	0.00851	-0.00252	0.0117	-0.00821**	-0.00873**	0.00150	-0.00132	0.00181	0.00502**
	(0.0125)	(0.00673)	(0.00751)	(0.00354)	(0.00352)	(0.00335)	(0.00293)	(0.00273)	(0.00247)
1.drought_1_IDW#1.drought_inutero_IDW	0.0173	0.0130	0.00944	0.00453	0.00383	-0.000311	0.00269	0.00405	0.00209
	(0.0301)	(0.0168)	(0.0171)	(0.00926)	(0.00941)	(0.00724)	(0.00771)	(0.00664)	(0.00590)
1.drought_2_IDW#1.drought_inutero_IDW	0.0720**	0.0470***	0.00629	0.0271***	0.0307***	0.00839	0.0190**	0.0133**	0.00400
	(0.0310)	(0.0176)	(0.0151)	(0.0104)	(0.00998)	(0.00787)	(0.00867)	(0.00647)	(0.00475)
1.drought_3_IDW#1.drought_inutero_IDW	0.0719***	0.0430***	0.0257*	0.0208***	0.0198***	0.0136**	0.0195***	0.0185***	0.00797
	(0.0257)	(0.0146)	(0.0151)	(0.00648)	(0.00688)	(0.00571)	(0.00590)	(0.00642)	(0.00532)
12.child_age	0.232***	0.120***	0.102***	0.0666***	0.0646***	0.0612***	0.0620***	0.0393***	0.0318***
	(0.00761)	(0.00408)	(0.00429)	(0.00232)	(0.00229)	(0.00211)	(0.00222)	(0.00179)	(0.00164)
13.child_age	0.592***	0.296***	0.299***	0.154***	0.150***	0.156***	0.151***	0.0994***	0.0938***
	(0.00706)	(0.00407)	(0.00421)	(0.00258)	(0.00264)	(0.00195)	(0.00215)	(0.00182)	(0.00158)
14.child_age	0.801***	0.408***	0.391***	0.227***	0.219***	0.212***	0.207***	0.132***	0.119***
	(0.00919)	(0.00472)	(0.00614)	(0.00291)	(0.00286)	(0.00265)	(0.00277)	(0.00219)	(0.00223)
15.child_age	0.938***	0.487***	0.438***	0.286***	0.272***	0.249***	0.246***	0.154***	0.131***
	(0.0105)	(0.00556)	(0.00632)	(0.00333)	(0.00337)	(0.00289)	(0.00313)	(0.00249)	(0.00240)
16.child_age	0.998***	0.524***	0.451***	0.314***	0.298***	0.264***	0.264***	0.163***	0.133***
	(0.0128)	(0.00688)	(0.00795)	(0.00379)	(0.00385)	(0.00330)	(0.00355)	(0.00293)	(0.00283)
year	-24.76***	-13.30***	-14.51***	-5.260***	-6.471***	-5.876***	-4.481***	-3.558***	-4.671***
	(5.702)	(3.206)	(2.445)	(1.460)	(1.411)	(1.038)	(1.336)	(1.269)	(0.808)
year_sq	0.00613***	0.00329***	0.00360***	0.00130***	0.00160***	0.00146***	0.00111***	0.000878***	0.00116***
	(0.00142)	(0.000797)	(0.000608)	(0.000363)	(0.000351)	(0.000258)	(0.000332)	(0.000316)	(0.000201)
Constant	24,997***	13,441***	14,619***	5,318***	6,535***	5,917***	4,530***	3,603***	4,705***
	(5,733)	(3,224)	(2,459)	(1,468)	(1,418)	(1,044)	(1,343)	(1,276)	(813.0)
Observations	1,035,877	1,038,379	1,058,774	1,035,877	1,038,379	1,058,774	1,035,877	1,038,379	1,058,774
R-squared	0.059	0.062	0.031	0.068	0.064	0.046	0.054	0.039	0.022
Number of district_code	608	608	608	608	608	608	608	608	608
Robust standard errors in parentheses
*** p<0.01, ** p<0.05, * p<0.1

## Sheet: Figure 2_Girls
VARIABLES	total_performance	math_score	read_score	total_performance_8	math_4	read_4	total_performance_min7	min3_math	min3_read
1.drought_inutero_IDW	-0.0402**	-0.0160	-0.0328***	-0.0103**	-0.00849**	-0.0156***	-0.0113***	-0.00448	-0.00867***
	(0.0179)	(0.0107)	(0.00945)	(0.00432)	(0.00429)	(0.00390)	(0.00421)	(0.00456)	(0.00302)
1.drought_0_IDW	-0.00199	-0.00581	-0.00234	-0.00609	-0.00608	-0.00285	-0.00486	-0.00173	-0.000599
	(0.0145)	(0.00935)	(0.00796)	(0.00393)	(0.00415)	(0.00318)	(0.00364)	(0.00407)	(0.00238)
1.drought_1_IDW	-0.0117	-0.0128	-0.00217	-0.0103***	-0.00984**	-0.00179	-0.00669*	-0.00390	-0.00120
	(0.0146)	(0.00905)	(0.00761)	(0.00386)	(0.00386)	(0.00299)	(0.00353)	(0.00385)	(0.00240)
1.drought_2_IDW	0.00681	-0.00273	0.0133*	-0.0121***	-0.0117***	-0.00104	-0.00472	0.00206	0.00554**
	(0.0144)	(0.00883)	(0.00750)	(0.00391)	(0.00415)	(0.00297)	(0.00361)	(0.00376)	(0.00253)
1.drought_3_IDW	0.0183	0.00528	0.0137	-0.00476	-0.00550	0.00202	-0.000560	0.00382	0.00599**
	(0.0165)	(0.00907)	(0.00913)	(0.00365)	(0.00375)	(0.00382)	(0.00397)	(0.00387)	(0.00283)
1.drought_1_IDW#1.drought_inutero_IDW	-0.0130	-0.00389	-0.000502	-0.00635	-0.00649	-0.00972	-0.00658	-0.00293	0.000224
	(0.0311)	(0.0175)	(0.0177)	(0.00868)	(0.00881)	(0.00734)	(0.00810)	(0.00735)	(0.00592)
1.drought_2_IDW#1.drought_inutero_IDW	0.0793**	0.0427**	0.0193	0.0291***	0.0311***	0.0169**	0.0232***	0.0108	0.00666
	(0.0338)	(0.0197)	(0.0166)	(0.00950)	(0.00959)	(0.00801)	(0.00868)	(0.00778)	(0.00517)
1.drought_3_IDW#1.drought_inutero_IDW	0.106***	0.0585***	0.0491**	0.0253***	0.0251***	0.0204**	0.0267***	0.0230***	0.0140**
	(0.0343)	(0.0190)	(0.0203)	(0.00796)	(0.00810)	(0.00846)	(0.00875)	(0.00814)	(0.00623)
12.child_age	0.203***	0.106***	0.0830***	0.0603***	0.0595***	0.0532***	0.0550***	0.0348***	0.0275***
	(0.00792)	(0.00431)	(0.00465)	(0.00194)	(0.00211)	(0.00179)	(0.00203)	(0.00202)	(0.00168)
13.child_age	0.563***	0.278***	0.282***	0.144***	0.140***	0.148***	0.140***	0.0923***	0.0892***
	(0.00796)	(0.00458)	(0.00464)	(0.00292)	(0.00292)	(0.00214)	(0.00261)	(0.00218)	(0.00176)
14.child_age	0.741***	0.373***	0.356***	0.203***	0.196***	0.195***	0.187***	0.119***	0.110***
	(0.00991)	(0.00539)	(0.00581)	(0.00360)	(0.00348)	(0.00277)	(0.00320)	(0.00248)	(0.00215)
15.child_age	0.859***	0.435***	0.398***	0.247***	0.238***	0.229***	0.219***	0.135***	0.121***
	(0.0112)	(0.00648)	(0.00674)	(0.00439)	(0.00432)	(0.00333)	(0.00373)	(0.00283)	(0.00238)
16.child_age	0.917***	0.465***	0.419***	0.269***	0.256***	0.244***	0.232***	0.142***	0.128***
	(0.0133)	(0.00785)	(0.00775)	(0.00548)	(0.00531)	(0.00346)	(0.00421)	(0.00335)	(0.00264)
year	-38.75***	-21.76***	-19.86***	-8.472***	-9.220***	-7.703***	-7.573***	-6.867***	-6.042***
	(7.066)	(4.091)	(2.878)	(1.774)	(1.741)	(1.165)	(1.618)	(1.563)	(0.923)
year_sq	0.00961***	0.00539***	0.00493***	0.00210***	0.00228***	0.00191***	0.00188***	0.00170***	0.00150***
	(0.00176)	(0.00102)	(0.000716)	(0.000441)	(0.000433)	(0.000290)	(0.000402)	(0.000389)	(0.000230)
Constant	39,078***	21,961***	19,988***	8,549***	9,303***	7,752***	7,640***	6,936***	6,083***
	(7,104)	(4,113)	(2,894)	(1,784)	(1,750)	(1,172)	(1,627)	(1,572)	(928.5)
Observations	926,589	928,751	951,059	926,589	928,751	951,059	926,589	928,751	951,059
R-squared	0.052	0.056	0.024	0.057	0.055	0.039	0.045	0.037	0.019
Number of district_code	608	608	608	608	608	608	608	608	608
Robust standard errors in parentheses
*** p<0.01, ** p<0.05, * p<0.1
